# Supplementary material for: Corallomycetellains A–J, Cytotoxic Epipolythiodioxopiperazine Alkaloids Isolated from the Fungi Corallomycetella repens HDN23-0007
Source: Mar Drugs. 2026 Feb 1;24(2):62. doi: 10.3390/md24020062 (PMC12942383; doi:10.3390/md24020062)
Supplement: Supplementary file 1 [file marinedrugs-24-00062-s001.zip]

Archive with 1 entries (1 files):
- marinedrugs-4109001-supplementary.pdf
